# Supplementary material for: Epigenetic Biomarkers as Diagnostic Tools for Neurodegenerative Disorders
Source: Int J Mol Sci. 2021 Dec 21;23(1):13. doi: 10.3390/ijms23010013 (PMC8745005; doi:10.3390/ijms23010013)
Supplement: Supplementary file 1 [file ijms-23-00013-s001.zip]

Archive with 1 entries (1 files):
- ijms-1492620-supplementary.pdf
